# Supplementary material for: Tracking Microplastics Contamination in Drinking Water Supply Chain in Haikou, China: From Source to Household Taps
Source: Toxics. 2024 Oct 30;12(11):793. doi: 10.3390/toxics12110793 (PMC11597948; doi:10.3390/toxics12110793)
Supplement: Supplementary file 1 [file toxics-12-00793-s001.zip]

Archive with 1 entries (1 files):
- toxics-3235812-supplementary.pdf
